# Supplementary material for: The Public Knowledge of Precision Medicine and Genomic Research: A Survey in the Aosta Valley
Source: J Pers Med. 2025 Feb 24;15(3):80. doi: 10.3390/jpm15030080 (PMC11943031; doi:10.3390/jpm15030080)
Supplement: Supplementary file 1 [file jpm-15-00080-s001.zip]

Archive with 1 entries (1 files):
- jpm-3390326-supplementary.pdf
